# Supplementary material for: The First Complete Chloroplast Genome of Spider Flower (Cleome houtteana) Providing a Genetic Resource for Understanding Cleomaceae Evolution
Source: Int J Mol Sci. 2025 Apr 9;26(8):3527. doi: 10.3390/ijms26083527 (PMC12027348; doi:10.3390/ijms26083527)
Supplement: Supplementary file 1 [file ijms-26-03527-s001.zip]

Archive with 1 entries (1 files):
- ijms-3510179-supplementary.xlsx
