# Supplementary material for: The First Complete Chloroplast Genome of Spider Flower (Cleome houtteana) Providing a Genetic Resource for Understanding Cleomaceae Evolution
Source: Int J Mol Sci. 2025 Apr 9;26(8):3527. doi: 10.3390/ijms26083527 (PMC12027348; doi:10.3390/ijms26083527)
Supplement: Supplementary file 1 [file ijms-26-03527-s001.zip › ijms-3510179-supplementary.xlsx]

## Sheet: Sheet1
Table S1.
Codon	Amino Acid	Frequency	Number
GCA	A	17.07	633
GCC	A	7.713	286
GCG	A	5.474	203
GCT	A	28.585	1060
TGC	C	3.587	133
TGT	C	8.899	330
GAC	D	6.958	258
GAT	D	28.019	1039
GAA	E	38.752	1437
GAG	E	10.814	401
TTC	F	17.852	662
TTT	F	40.343	1496
GGA	G	28.289	1049
GGC	G	6.985	259
GGG	G	11.245	417
GGT	G	24.756	918
CAC	H	6.014	223
CAT	H	18.311	679
ATA	I	26.536	984
ATC	I	15.102	560
ATT	I	45.278	1679
AAA	K	37.943	1407
AAG	K	11.65	432
CTA	L	12.648	469
CTC	L	6.364	236
CTG	L	6.85	254
CTT	L	21.088	782
TTA	L	37.565	1393
TTG	L	20.36	755
ATG	M	22.787	845
AAC	N	10.059	373
AAT	N	34.383	1275
CCA	P	12.27	455
CCC	P	7.362	273
CCG	P	5.016	186
CCT	P	15.776	585
CAA	Q	27.857	1033
CAG	Q	7.281	270
AGA	R	16.558	614
AGG	R	5.825	216
CGA	R	13.511	501
CGC	R	3.883	144
CGG	R	4.557	169
CGT	R	14.427	535
AGC	S	5.016	186
AGT	S	15.857	588
TCA	S	14.023	520
TCC	S	10.517	390
TCG	S	6.58	244
TCT	S	20.684	767
ACA	T	14.967	555
ACC	T	9.654	358
ACG	T	5.043	187
ACT	T	21.601	801
GTA	V	21.358	792
GTC	V	7.2	267
GTG	V	7.578	281
GTT	V	20.36	755
TGG	W	18.203	675
TAC	Y	7.2	267
TAT	Y	31.228	1158
TAA	*	4.234	157
TAG	*	3.182	118
TGA	*	2.912	108
